# Supplementary material for: Bromodomain and extraterminal proteins foster the core transcriptional regulatory programs and confer vulnerability in liposarcoma
Source: Nat Commun. 2019 Mar 22;10:1353. doi: 10.1038/s41467-019-09257-z (PMC6430783; doi:10.1038/s41467-019-09257-z)
Supplement: Supplementary file 3 — Source Data [file 41467_2019_9257_MOESM2_ESM.xlsx]

## Sheet: Figure 1c
Figure 1c
	Ⅰ	PPAR signaling pathway	3.94888
	Ⅱ	Cell cycle	3.29028
	Ⅲ	MAPK signaling pathway	2.30537
	Ⅳ	Glycosaminoglycan biosynthesis - keratan sulfate	2.2186
	Ⅴ	Biotin metabolism	2.06179

## Sheet: Figure 2a
Figure 2a
												Day	sh-Ctrl			sh-DDIT3
												1	1.00321	1.03105	0.965739	0.979483	1.02498	0.99554
												3	4.30942	4.11777	4.11456	1.38983	1.53345	1.438
												5	12.3951	10.9689	10.7302	2.28189	2.06423	2.43354

## Sheet: Figure 2i
Figure 2i

## Sheet: Figure 2j
Figure 2j

## Sheet: Figure 2l
Figure 2l
			si-NT			si-FUS-DDIT3			si-BRD2			si-BRD3			si-BRD4
		FST	0.911903	1.03212	1.06248	0.2163	0.224643	0.230688	0.707244	0.70564	0.633604	0.905851	0.896751	0.869405	0.632187	0.70016	0.709866
		IL8	0.946257	0.985203	1.07267	0.484468	0.488271	0.45564	0.552803	0.551723	0.528656	1.03436	1.04646	0.996358	0.560016	0.573319	0.583118
		BCAT1	0.958864	0.995994	1.0471	0.599316	0.630446	0.627232	0.921202	0.966104	0.902083	0.884344	0.879657	0.836946	0.788168	0.839878	0.832874
		SMURF2	1.09816	0.960476	0.948082	0.582664	0.55295	0.538181	0.897819	0.864747	0.86061	0.848235	0.82713	0.828901	0.855485	0.797345	0.816038

## Sheet: Figure 3b
Figure 3b

## Sheet: Figure 3c
Figure 3c
	Heat map input data
		sh-Ctrl	sh1-Day3	sh1-Day5	sh2-Day3	sh2-Day5
	FOSL2	1	0.583144	0.726466	0.603162	0.664906
	MYC	1	0.76982	0.559375	0.760572	0.556265
	RUNX1	1	0.680007	0.410894	0.757863	0.760861
	CBFB	1	0.413557	0.314137	0.262179	0.163077

## Sheet: Figure 3d
Figure 3d
	Heat map input data
		sh-Ctrl	sh1	sh2
	FOSL2	1	0.296267	0.550884
	MYC	1	0.0550098	0.160314
	RUNX1	1	0.543818	0.442097
	CBFB	1	0.314318	0.221477

## Sheet: Figure 3e
Figure 3e
	sh-Ctrl	sh-FOSL2-1		sh-Ctrl	sh-MYC-1		sh-Ctrl	sh-RUNX1-1	sh-CBFB-1
	0.47	0.18		0.133	0.024		0.274	0.076	0.05
	0.44	0.13		0.186	0.031		0.165	0.051	0.07
	0.57	0.29		0.101	0.015		0.128	0.019	0.088
	0.38	0.1		0.145	0.02		0.234	0.044	0.062
	0.34	0.2		0.14	0.024		0.216	0.097	0.051
	0.26	0.09		0.076	0.025		0.15	0.045	0.119
	0.17	0.08		0.055	0.023		0.292	0.119	0.079
	0.19	0.12			0.012		0.184	0.077	0.058
							0.291

## Sheet: Figure 3k
													Figure 3k

[truncated: 57 more sheets: Figure 3l, Figure 3m, Figure 3n, Figure 3o, Figure 3p, Figure 4a, Figure 4b, Figure 4c, Figure 4d, Figure 4e, Figure 4f, Figure 5a, Figure 5c, Figure 5d, Figure 5e, Figure 5f, Figure 5g, Figure 5h, Figure 5i, Figure 5j …]
